# Supplementary material for: Cross-validation to select Bayesian hierarchical models in phylogenetics
Source: BMC Evol Biol. 2016 May 26;16:115. doi: 10.1186/s12862-016-0688-y (PMC4880944; doi:10.1186/s12862-016-0688-y)
Supplement: Additional files 1: Table S1. — Spreadsheet with computation times in hours for all analyses. For cross-validation analyses we report the mean value over ten cross-validation replicates. For marginal-likelihood calculations we report the computation time of a single analysis. (XLSX 37 kb) [file 12862_2016_688_MOESM1_ESM.xlsx]

## Sheet: computation_time_clock_models
Clock model used for simulation	Clock model used for analysis
	5,000 nt			10,000 nt			15,000 nt
	SC	UCLN	UCED	SC	UCLN	UCED	SC	UCLN	UCED
SC	8.31	11.1	5.63	14.45	27.66	19.28	16.98	24.3	18.7
UCLN	9.34	18.55	9.12	20.04	27.55	25.54	16.51	31.01	23.11
UCED	9.85	18.17	8.38	19.3	29.77	25.24	23.77	29.05	24.99

## Sheet: computation_time_demographic
Demographic model used for simulation	Demographic model used for analysis
	5,000 nt		10,000 nt		15,000 nt
	CSC	EGC	CSC	EGC	CSC	EGC
CSC	17.03	21.42	18.99	27.26	19.64	29.6
EGC	21.42	20.62	18.19	26.44	21.2	26.15

## Sheet: computation_time_empirical
Method	Data set	SC+CSC	SC+EGC	UCLN+CSC	UCLN+EGC
Cross validation (50% training; 50% test)	EV-A71	0.67	0.84	0.89	1.28
	WNV	7.22	2.44	2.63	6.11
	RHDV	4.13	4.3	5.03	5.82
	Shigella sonnei	10.3	14.19	10.56	15.03
Cross validation (80% training; 20% test)	EV-A71	2.41722	7.90186	1.59	1.54824
	WNV	13.2176	11.5052	2.88485	8.67466
	RHDV	5.27513	5.31633	9.93312	9.84296
	Shigella sonnei	24.02	17.7	21.19	29.38
Marginal likelihoods using stepping stone	EV-A71	13.95	18.32	43.4	45.36
	WNV	24.2	22.82	30.54	41.48
	RHDV	15.56	17.7	20.63	20.97
	Shigella sonnei	33.33	34.23	35.9	35.91
